# Supplementary material for: The Effect of Cellulose Nanofibres on Dewatering during Wet-Forming and the Mechanical Properties of Thermoformed Specimens Made of Thermomechanical and Kraft Pulps
Source: Nanomaterials (Basel). 2023 Sep 7;13(18):2511. doi: 10.3390/nano13182511 (PMC10536136; doi:10.3390/nano13182511)
Supplement: Supplementary file 1 [file nanomaterials-13-02511-s001.zip]

Archive with 1 entries (1 files):
- nanomaterials-2588246-supplementary.pdf
